# Supplementary material for: Effect of Silver Nanoparticle Size on Antibacterial Activity
Source: Toxics. 2024 Nov 5;12(11):801. doi: 10.3390/toxics12110801 (PMC11598259; doi:10.3390/toxics12110801)
Supplement: Supplementary file 1 [file toxics-12-00801-s001.zip]

Archive with 1 entries (1 files):
- toxics-3220147-supplementary.pdf
